# Supplementary material for: Confinement-Induced Fabrication of Liquid Crystalline Polymeric Fibers
Source: Molecules. 2022 Sep 1;27(17):5639. doi: 10.3390/molecules27175639 (PMC9458136; doi:10.3390/molecules27175639)
Supplement: Supplementary file 1 [file molecules-27-05639-s001.zip]

Archive with 1 entries (1 files):
- molecules-1890561-SI.pdf
